# Supplementary material for: Fibularis tertius muscle in women & men: A surface anatomy cross-sectional study across countries
Source: PLoS One. 2019 Apr 9;14(4):e0215118. doi: 10.1371/journal.pone.0215118 (PMC6456249; doi:10.1371/journal.pone.0215118)
Supplement: S2 File — (XLSX) [file pone.0215118.s002.xlsx]

## Sheet: Hoja1
Sex:0 Female,1 Male	Age (years)	Weight (Kg)	Height (m)	Body mass index	Right foot: A= Absence.; P=Presence	Left foot: A= Absence; P=Presence																							BDI puntuación
0	46	67	1.68	23.7387	A	A
0	22	47	1.57	19.0677	P	P
0	24	58	1.64	21.5645	A	A
0	21	65	1.67	23.3067	P	P
0	23	60	1.62	22.8624	P	P
0	21	57	1.53	24.3496	A	A
0	21	66	1.66	23.9512	P	P
0	22	79	1.7	27.3356	P	P
0	28	56	1.56	23.0112	A	A
0	27	60	1.54	25.2994	A	A
0	22	63	1.72	21.2953	A	P
0	21	79	1.68	27.9904	P	P
0	21	63	1.72	21.2953	P	P
0	38	59	1.7	20.4152	P	P
0	26	70	1.69	24.5089	P	P
0	24	55	1.69	19.257	A	A
0	22	49	1.61	18.9036	P	P
0	24	63	1.67	22.5896	A	A
0	21	75	1.73	25.0593	P	P
0	27	63	1.7	21.7993	P	P
0	22	53	1.56	21.7784	A	A
0	24	93	1.68	32.9507	A	A
0	25	47	1.62	17.9089	P	A
0	25	60	1.67	21.5139	A	A
0	24	58	1.68	20.5499	A	A
0	22	57	1.66	20.6852	A	A
0	48	58	1.6	22.6562	A	A
0	23	54	1.61	20.8325	P	P
0	23	63	1.58	25.2363	A	A
0	22	55	1.61	21.2183	P	P
0	24	50	1.57	20.2848	P	P
0	24	40	1.56	16.4366	A	A
0	25	65	1.65	23.8751	A	A
0	23	60	1.6	23.4375	A	A
0	24	65	1.65	23.8751	A	A
0	23	67	1.66	24.3141	P	P
0	25	63	1.64	23.4236	P	P
0	25	61	1.63	22.9591	A	A
0	23	70	1.78	22.0932	P	P
0	19	55	1.63	20.7008	P	P
0	19	63	1.63	23.7118	P	A
0	19	56	1.64	20.8209	A	A
0	19	58	1.65	21.3039	A	A
0	19	62	1.64	23.0518	P	P
0	19	60	1.66	21.7738	P	P
0	20	59	1.67	21.1553	A	A
0	20	47	1.53	20.0777	P	P
0	20	66	1.64	24.539	A	A
0	21	60	1.63	22.5827	P	P
0	36	53	1.55	22.0604	A	A
0	31	64	1.64	23.7954	A	A
0	26	64	1.57	25.9645	A	A
0	22	60	1.6	23.4375	P	P
0	22	58	1.62	22.1003	P	P
0	21	54	1.67	19.3625	P	P
0	21	56	1.74	18.4965	A	A
0	40	78	1.7	26.9896	A	A
0	23	57	1.58	22.8329	A	A
0	24	57	1.67	20.4382	P	P
0	21	58	1.64	21.5645	P	P
0	19	60	1.7	20.7612	A	A
0	20	59	1.64	21.9363	P	P
0	19	58	1.63	21.83	P	P
0	19	59	1.62	22.4813	P	P
0	20	60	1.61	23.1473	P	P
0	22	60	1.56	24.6548	P	A
0	24	46	1.57	18.662	A	A
0	23	55	1.66	19.9594	P	P
0	23	58	1.67	20.7967	P	P
0	19	51	1.68	18.0697	A	A
0	19	53	1.66	19.2336	A	A
0	19	54	1.65	19.8347	A	A
0	20	50	1.61	19.2894	A	A
0	21	57	1.6	22.2656	P	P
0	27	60	1.63	22.5827	A	A
0	20	60	1.76	19.3698	A	A
0	29	68	1.64	25.2826	P	P
0	20	56	1.65	20.5693	A	A
0	22	60	1.64	22.3081	P	P
0	26	66	1.68	23.3844	A	A
0	29	57	1.69	19.9573	A	P
0	19	54	1.62	20.5761	A	A
0	23	60	1.67	21.5139	P	P
0	23	58	1.69	20.3074	P	P
0	19	56	1.65	20.5693	A	A
0	23	60	1.63	22.5827	P	P
0	22	58	1.62	22.1003	P	P
0	21	60	1.65	22.0386	P	P
0	22	61	1.64	22.68	A	A
0	23	59	1.68	20.9042	P	P
0	28	63	1.67	22.5896	A	A
0	25	62	1.63	23.3355	A	A
0	21	54	1.59	21.3599	A	A
0	23	59	1.59	23.3377	A	A
0	22	48	1.63	18.0662	P	P
0	24	77	1.6	30.0781	A	A
0	26	60	1.63	22.5827	P	P
0	29	58	1.55	24.1415	P	P
0	22	54	1.64	20.0773	P	P
0	28	51	1.63	19.1953	P	P
0	20	62	1.6	24.2187	P	P
0	19	65	1.63	24.4646	P	P
0	20	56	1.5	24.8889	P	P
0	20	50	1.6	19.5312	A	A
0	28	64	1.7	22.1453	A	A
0	28	45	1.52	19.4771	P	P
0	23	58	1.56	23.833	A	A
0	18	57	1.63	21.4536	A	A
0	24	51	1.65	18.7328	A	A
0	30	53	1.6	20.7031	A	P
0	25	84	1.62	32.0073	A	A
0	21	81	1.65	29.7521	P	P
0	26	80	1.55	33.2986	A	A
0	24	56	1.62	21.3382	P	P
0	22	58	1.68	20.5499	P	P
0	22	82	1.7	28.3737	A	A
0	23	70	1.7	24.2215	A	A
0	20	52	1.59	20.5688	P	P
0	25	55	1.61	21.2183	P	P
0	22	73	1.77	23.3011	A	A
0	21	61	1.67	21.8724	A	A
0	26	62	1.67	22.231	A	A
0	25	56	1.68	19.8413	A	A
0	27	63	1.63	23.7118	P	P
0	26	66	1.69	23.1084	A	A
0	20	60	1.69	21.0077	P	P
0	25	73	1.74	24.1115	P	A
0	32	43	1.61	16.5889	P	P
0	27	61	1.68	21.6128	A	A
0	25	51	1.6	19.9219	A	A
0	21	53	1.67	19.0039	P	P
0	28	58	1.68	20.5499	A	A
0	27	58	1.68	20.5499	A	A
0	27	64	1.62	24.3865	A	A
0	22	60	1.58	24.0346	A	A
0	34	65	1.6	25.3906	P	P
0	22	78	1.6	30.4687	A	A
0	20	65	1.7	22.4913	A	A
0	21	56	1.63	21.0772	A	A
1	20	79	1.78	24.9337	A	A
0	20	57	1.57	23.1247	P	P
0	21	91	1.6	35.5469	A	A
0	21	48	1.58	19.2277	A	A
0	21	76	1.78	23.9869	A	A
0	25	96	1.72	32.45	A	A
0	25	46	1.58	18.4265	A	A
0	24	55	1.65	20.202	A	A
0	24	58	1.63	21.83	P	P
0	24	65	1.64	24.1672	A	A
0	20	65	1.66	23.5883	A	A
0	21	70	1.73	23.3887	A	A
0	23	70	1.7	24.2215	P	P
0	20	49	1.59	19.3821	A	A
0	21	60	1.71	20.5191	A	A
0	22	48	1.63	18.0662	A	A
0	24	68	1.64	25.2826	A	A
0	20	60	1.68	21.2585	P	P
0	22	65	1.71	22.2291	P	P
0	22	49	1.59	19.3821	P	P
0	22	57	1.6	22.2656	A	A
0	22	54	1.61	20.8325	P	P
0	22	60	1.68	21.2585	A	A
0	21	54	1.64	20.0773	A	A
0	20	58	1.58	23.2335	P	P
0	22	50	1.58	20.0288	P	P
0	23	96	1.72	32.45	A	A
0	21	70	1.69	24.5089	P	P
0	23	58	1.7	20.0692	A	A
0	21	68	1.68	24.093	A	A
0	22	45	1.6	17.5781	P	P
0	24	57	1.6	22.2656	P	P
0	22	56	1.63	21.0772	P	P
0	26	69	1.78	21.7776	A	A
0	22	87	1.7	30.1038	A	A
0	33	70	1.6	27.3437	A	A
0	27	84	1.64	31.2314	P	P
0	24	53	1.59	20.9644	A	A
0	21	55	1.62	20.9572	A	A
0	21	56	1.66	20.3223	A	A
0	23	57	1.54	24.0344	A	A
0	19	70	1.71	23.939	A	A
0	20	56	1.62	21.3382	A	A
0	20	58	1.72	19.6052	A	A
0	27	51	1.51	22.3674	A	A
0	19	57	1.53	24.3496	P	P
0	21	67	1.67	24.0238	A	A
0	20	65	1.61	25.0762	A	A
0	24	86	1.73	28.7347	A	A
0	20	53	1.53	22.6409	A	A
0	21	64	1.73	21.3839	P	P
0	33	50	1.6	19.5312	P	P
0	24	75	1.69	26.2596	A	A
0	35	53	1.65	19.4674	A	A
0	23	50	1.56	20.5457	A	A
0	33	50	1.6	19.5312	P	P
0	24	75	1.69	26.2596	A	A
0	35	53	1.65	19.4674	A	A
0	23	50	1.56	20.5457	A	A
0	20	65	1.7	22.4913	A	A
0	21	56	1.63	21.0772	A	A
0	20	57	1.57	23.1247	P	P
0	21	91	1.6	35.5469	A	A
0	21	48	1.58	19.2277	A	A
0	21	76	1.78	23.9869	A	A
0	25	96	1.72	32.45	A	A
0	25	46	1.58	18.4265	A	A
0	24	55	1.65	20.202	A	A
0	24	58	1.63	21.83	P	P
0	24	65	1.64	24.1672	A	A
0	20	65	1.66	23.5883	A	A
0	21	70	1.73	23.3887	A	A
0	23	70	1.7	24.2215	P	P
0	20	49	1.59	19.3821	A	A
0	21	60	1.71	20.5191	A	A
0	22	48	1.63	18.0662	A	A
0	24	68	1.64	25.2826	A	A
0	20	60	1.68	21.2585	P	P
0	22	65	1.71	22.2291	P	P
0	24	75	1.69	26.2596	A	A
0	35	53	1.65	19.4674	A	A
0	23	50	1.56	20.5457	A	A
0	20	65	1.7	22.4913	A	A
0	21	56	1.63	21.0772	A	A
0	22	49	1.59	19.3821	P	P
0	22	57	1.6	22.2656	A	A
0	22	54	1.61	20.8325	P	P
0	22	60	1.68	21.2585	A	A
0	21	54	1.64	20.0773	A	A
0	20	58	1.58	23.2335	P	P
0	22	50	1.58	20.0288	P	P
0	23	96	1.72	32.45	A	A
0	21	70	1.69	24.5089	P	P
0	23	58	1.7	20.0692	A	A
0	21	68	1.68	24.093	A	A
0	22	45	1.6	17.5781	P	P
0	24	57	1.6	22.2656	P	P
0	22	56	1.63	21.0772	P	P
0	26	69	1.78	21.7776	A	A
0	22	87	1.7	30.1038	A	A
0	33	70	1.6	27.3437	A	A
0	27	84	1.64	31.2314	P	P
0	24	53	1.59	20.9644	A	A
0	21	55	1.62	20.9572	A	A
0	21	56	1.66	20.3223	A	A
0	23	57	1.54	24.0344	A	A
0	19	70	1.71	23.939	A	A
0	20	56	1.62	21.3382	A	A
0	20	58	1.72	19.6052	A	A
0	27	51	1.51	22.3674	A	A
0	19	57	1.53	24.3496	P	P
0	21	67	1.67	24.0238	A	A
0	20	65	1.61	25.0762	A	A
0	24	86	1.73	28.7347	A	A
0	20	53	1.53	22.6409	A	A
0	21	64	1.73	21.3839	P	P
0	33	60	1.65	22.0386	A	A
0	21	55	1.69	19.257	A	A
0	23	56	1.65	20.5693	P	P
0	26	68	1.73	22.7204	A	A
0	22	54	1.66	19.5965	A	A
0	25	60	1.68	21.2585	A	A
0	21	58	1.66	21.048	P	P
0	25	61	1.67	21.8724	P	P
0	20	60	1.68	21.2585	P	P
0	22	65	1.71	22.2291	P	P
0	22	49	1.59	19.3821	P	P
0	22	57	1.6	22.2656	A	A
0	22	54	1.61	20.8325	A	A
0	22	60	1.68	21.2585	A	A
0	21	54	1.64	20.0773	A	A
0	20	58	1.58	23.2335	P	P
0	22	50	1.58	20.0288	A	A
0	23	96	1.72	32.45	A	A
0	21	70	1.69	24.5089	P	P
0	23	58	1.7	20.0692	A	A
0	21	68	1.68	24.093	A	A
0	22	45	1.6	17.5781	A	A
0	24	57	1.6	22.2656	A	A
0	22	56	1.63	21.0772	A	A
0	25	70	1.57	28.3987	A	A
0	22	53	1.64	19.7055	P	P
0	23	67	1.62	25.5296	P	P
0	22	47	1.55	19.563	A	A
0	19	48	1.6	18.75	P	P
0	21	54	1.67	19.3625	A	A
0	23	57	1.6	22.2656	A	A
0	20	70	1.6	27.3437	A	A
0	20	50	1.7	17.301	P	P
0	32	70	1.7	24.2215	P	P
0	23	61	1.6	23.8281	P	P
0	22	49	1.65	17.9982	P	P
0	18	45	1.57	18.2563	P	P
0	51	48	1.59	18.9866	P	P
0	47	73	1.68	25.8645	A	A
0	82	58	1.63	21.83	A	A
0	21	66	1.68	23.3844	P	P
0	28	65	1.59	25.711	P	P
0	23	90	1.75	29.3878	A	A
0	21	61	1.6	23.8281	A	A
0	21	58	1.52	25.1039	P	P
0	25	58	1.53	24.7768	P	P
0	21	51	1.53	21.7865	A	A
0	20	51	1.64	18.9619	A	A
0	24	59	1.56	24.2439	A	A
0	42	65	1.61	25.0762	A	A
0	29	65	1.7	22.4913	A	A
0	31	57	1.57	23.1247	P	P
0	32	60	1.66	21.7738	P	P
0	27	74	1.83	22.0968	A	A
0	21	59	1.67	21.1553	A	A
0	25	58	1.53	24.7768	A	A
0	25	56	1.62	21.3382	A	A
0	27	60	1.76	19.3698	A	A
0	21	61	1.68	21.6128	P	P
0	22	49	1.56	20.1348	P	P
0	21	69	1.63	25.9701	A	A
0	22	52	1.57	21.0962	P	P
0	21	50	1.61	19.2894	p	p
0	22	51	1.62	19.433	p	p
0	21	63	1.63	23.7118	p	p
0	22	67	1.66	24.3141	p	p
0	25	68.5	1.63	25.7819	p	p
0	21	55	1.65	20.202	p	p
0	21	61	1.71	20.8611	p	p
0	22	65	1.65	23.8751	p	p
0	21	55	1.66	19.9594	p	p
0	22	65	1.55	27.0552	p	p
0	23	54	1.75	17.6327	p	p
0	24	64	1.77	20.4284	p	p
0	25	70	1.69	24.5089	p	p
0	21	49	1.55	20.3954	p	p
0	22	54.5	1.67	19.5418	p	p
0	23	66	1.76	21.3068	p	p
0	24	55.5	1.7	19.2042	A	A
0	25	67	1.6	26.1719	A	A
0	20	55	1.6	21.4844	A	A
0	21	56	1.66	20.3223	A	A
0	22	78	1.79	24.3438	A	A
0	22	52	1.59	20.5688	A	A
0	23	69	1.76	22.2753	A	A
0	22	50	1.66	18.1449	A	A
0	20	77	1.64	28.6288	A	A
0	20	56	1.55	23.3091	A	A
0	21	54	1.69	18.9069	A	A
0	21	66	1.77	21.0667	A	A
0	23	55	1.66	19.9594	A	A
0	22	68	1.62	25.9107	A	A
0	22	48	1.55	19.9792	A	A
0	19	69	1.77	22.0243	A	A
0	20	60	1.16	44.5898	A	A
0	19	66.5	1.66	24.1327	A	A
0	19	58.5	1.66	21.2295	A	A
0	19	53.5	1.7	18.5121	A	A
0	21	51.5	1.6	20.1172	A	A
0	23	52.5	1.61	20.2538	A	A
0	24	61.5	1.66	22.3182	A	A
0	22	65.5	1.69	22.9334	A	A
0	25	58	1.64	21.5645	A	A
0	19	52	1.62	19.8141	A	A
0	21	56.5	1.71	19.3222	A	A
0	22	79	1.77	25.2163	A	A
0	21	50	1.59	19.7777	A	A
0	20	59	1.67	21.1553	A	A
0	21	65.5	1.68	23.2072	A	A
0	22	59	1.66	21.4109	A	A
0	22	78	1.7	26.9896	A	A
0	23	51	1.6	19.9219	A	A
0	23	59	1.61	22.7615	A	A
0	22	55	1.65	20.202	A	A
1	28	60	1.58	24.0346	A	A
1	26	80	1.8	24.6914	A	A
1	20	82	1.85	23.9591	A	A
1	36	78	1.8	24.0741	P	P
1	30	61	1.74	20.148	P	P
1	19	79	1.65	29.0174	A	A
1	19	71	1.71	24.281	A	A
1	29	80	1.8	24.6914	A	A
1	22	65	1.8	20.0617	A	A
1	24	99	1.9	27.4238	P	P
1	20	64	1.76	20.6612	P	P
1	21	84	1.74	27.7447	A	A
1	39	82	1.74	27.0842	A	A
1	26	80	1.79	24.968	A	A
1	20	82	1.75	26.7755	A	A
1	20	70	1.84	20.6758	A	A
1	20	72	1.82	21.7365	P	P
1	20	70	1.75	22.8571	A	A
1	25	71	1.75	23.1837	A	A
1	24	89	1.74	29.3962	A	A
1	25	58	1.6	22.6562	p	p
1	28	64	1.6	25	p	p
1	21	78	1.8	24.0741	p	p
1	24	90	1.83	26.8745	P	P
1	33	83	1.71	28.3848	P	P
1	22	95	1.8	29.321	A	A
1	19	70	1.79	21.847	P	P
1	23	86	1.73	28.7347	A	A
1	18	65	1.73	21.7181	P	P
1	21	92	1.87	26.309	p	p
1	24	78.5	1.77	25.0567	p	p
1	20	81	1.78	25.565	p	p
1	19	60	1.7	20.7612	P	P
1	22	49	1.55	20.3954	P	P
1	46	65	1.6	25.3906	A	A
1	19	85	1.85	24.8356	A	A
1	21	67	1.78	21.1463	P	P
1	19	85	1.86	24.5693	A	A
1	20	65	1.8	20.0617	A	P
1	41	64	1.74	21.1389	P	P
1	19	65	1.77	20.7476	P	P
1	19	64	1.85	18.6998	P	P
1	23	76	1.78	23.9869	A	A
1	23	81	1.69	28.3604	A	P
1	29	64	1.7	22.1453	P	P
1	44	70	1.75	22.8571	P	P
1	19	82	1.8	25.3086	P	P
1	22	99	1.83	29.5619	P	P
1	21	75	1.74	24.7721	A	A
1	22	82	1.8	25.3086	P	P
1	34	87	1.86	25.1474	P	P
1	23	82	1.83	24.4857	P	P
1	20	90	1.98	22.9568	A	A
1	21	87.5	1.89	24.4954	A	A
1	22	79.5	1.69	27.8352	A	A
1	23	69	1.65	25.3444	A	A
1	24	91	1.93	24.4302	A	A
1	23	76	1.87	21.7335	A	A
1	20	76.5	1.69	26.7848	A	A
1	19	76	1.75	24.8163	A	A
1	19	90	1.94	23.9133	A	A
1	21	81	1.76	26.1493	A	A
1	39	82	1.74	27.0842	A	A
1	21	81	1.76	26.1493	A	A
1	20	79	1.78	24.9337	A	A
1	22	91	1.85	26.5888	A	A
1	22	70	1.77	22.3435	A	A
1	24	90	1.8	27.7778	P	P
1	22	66	1.78	20.8307	P	P
1	23	76	1.8	23.4568	P	P
1	26	89	1.8	27.4691	A	A
1	26	72	1.68	25.5102	P	P
1	20	70	1.79	21.847	P	P
1	26	67	1.7	23.1834	A	A
1	23	75	1.75	24.4898	A	A
1	25	72	1.82	21.7365	P	P
1	23	73	1.73	24.3911	A	A
1	20	95	1.85	27.7575	A	A
1	22	99	1.87	28.3108	A	A
1	21	83	1.82	25.0574	A	A
1	20	92	1.85	26.8809	A	A
1	19	67	1.74	22.1297	A	A
1	27	69	1.72	23.3234	P	P
1	23	87	1.84	25.6971	A	A
1	26	70	1.8	21.6049	P	P
1	27	60	1.67	21.5139	A	A
1	22	60	1.74	19.8177	A	A
1	21	63	1.76	20.3383	A	A
1	21	77	1.79	24.0317	P	P
1	25	90	1.79	28.089	A	A
1	26	94	1.8	29.0123	A	A
1	27	86	1.82	25.963	A	A
1	25	95	1.8	29.321	A	A
1	19	80	1.83	23.8884	A	A
1	19	65	1.8	20.0617	P	P
1	27	79	1.73	26.3958	A	A
1	20	80	1.83	23.8884	P	P
1	24	77	1.78	24.3025	P	P
1	23	87	1.7	30.1038	A	A
1	22	90	1.8	27.7778	A	A
1	21	70	1.78	22.0932	A	A
1	26	76	1.78	23.9869	A	A
1	21	62	1.78	19.5682	P	P
1	23	80	1.92	21.7014	A	A
1	25	83	1.83	24.7843	A	A
1	39	75	1.69	26.2596	A	A
1	35	57	1.69	19.9573	A	A
1	31	65	1.7	22.4913	A	A
1	21	68	1.76	21.9525	A	A
1	19	72	1.8	22.2222	A	A
1	27	74	1.79	23.0954	P	P
1	19	73	1.73	24.3911	A	A
